# Supplementary material for: Clinical Applications and Diagnostic Performance of Adjunctive Light-Based Optical Technologies in Oral Potentially Malignant Disorders and Squamous Cell Carcinoma: A Systematic Review
Source: J Clin Med. 2026 Feb 24;15(5):1693. doi: 10.3390/jcm15051693 (PMC12986252; doi:10.3390/jcm15051693)
Supplement: Supplementary file 1 [file jcm-15-01693-s001.zip]

Archive with 1 entries (1 files):
- jcm-4142378-supplementary.pdf
